# Supplementary material for: SensibleSleep: A Bayesian Model for Learning Sleep Patterns from Smartphone Events
Source: PLoS One. 2017 Jan 11;12(1):e0169901. doi: 10.1371/journal.pone.0169901 (PMC5226832; doi:10.1371/journal.pone.0169901)
Supplement: S1 Dataset — The screen-on events including Unix timestamp and user id. (ZIP) [file pone.0169901.s001.zip]

Archive with 1 entries (1 files):
- sensibledtu_events.csv
