# Supplementary material for: SensibleSleep: A Bayesian Model for Learning Sleep Patterns from Smartphone Events
Source: PLoS One. 2017 Jan 11;12(1):e0169901. doi: 10.1371/journal.pone.0169901 (PMC5226832; doi:10.1371/journal.pone.0169901)
Supplement: S1 Dataset — The screen-on events including Unix timestamp and user id. (ZIP) [file pone.0169901.s001.zip › sensibledtu_events.csv]

timestamp	user
1383265024	0
1383267174	0
1383267407	0
1383267589	0
1383288600	0
1383288976	0
1383288994	0
1383292500	0
1383294600	0
1383294912	0
1383295222	0
1383295531	0
1383295840	0
1383296149	0
1383296473	0
1383297060	0
1383297061	0
1383297919	0
1383304255	0
1383304323	0
1383304329	0
1383308284	0
1383308368	0
1383309540	0
1383309983	0
1383310004	0
1383310504	0
1383311343	0
1383311405	0
1383312680	0
1383313432	0
1383313533	0
1383313812	0
1383315395	0
1383315398	0
1383315460	0
1383315570	0
1383315712	0
1383316167	0
1383316564	0
1383316565	0
1383316598	0
1383316751	0
1383318635	0
1383318940	0
1383325925	0
1383325934	0
1383326079	0
1383326150	0
1383326839	0
1383331538	0
1383331868	0
1383331904	0
1383332454	0
1383332773	0
1383333646	0
1383336225	0
1383336270	0
1383336314	0
1383336412	0
1383336530	0
1383336616	0
1383336711	0
1383337275	0
1383337383	0
1383337564	0
1383337645	0
1383337711	0
1383338131	0
1383339180	0
1383339358	0
1383339447	0
1383339884	0
1383340572	0
1383347919	0
1383347955	0
1383348051	0
1383348927	0
1383349146	0
1383349148	0
1383349521	0
1383349629	0
1383349907	0
1383350303	0
1383362739	0
1383364979	0
1383389400	0
1383389723	0
1383390776	0
1383392350	0
1383392600	0
1383396486	0
1383396950	0
1383397039	0
1383399453	0
1383399521	0
1383403830	0
1383408071	0
1383408846	0
1383408984	0
1383409189	0
1383409661	0
1383409711	0
1383409901	0
1383414830	0
1383415064	0
1383416834	0
1383422758	0
1383422856	0
1383423139	0
1383431573	0
1383432512	0
1383438420	0
1383445347	0
1383470036	0
1383470209	0
1383470428	0
1383470545	0
1383471357	0
1383471558	0
1383472732	0
1383472829	0
1383475659	0
1383475976	0
1383476686	0
1383476695	0
1383476732	0
1383477512	0
1383477819	0
1383485210	0
1383485216	0
1383489403	0
1383489538	0
1383489539	0
1383491808	0
1383492076	0
1383492915	0
1383493621	0
1383493648	0
1383494022	0
1383496325	0
1383499694	0
1383499736	0
1383499802	0
1383500259	0
1383500713	0
1383501033	0
1383501222	0
1383504045	0
1383504110	0
1383506776	0
1383507291	0
1383507537	0
1383507687	0
1383508130	0
1383510583	0
1383510623	0
1383513246	0
1383513430	0
1383513438	0
1383514220	0
1383514308	0
1383518524	0
1383519002	0
1383521150	0
1383521241	0
1383530593	0
1383543900	0
1383544214	0
1383544528	0
1383544667	0
1383545483	0
1383548615	0
1383552342	0
1383552535	0
1383555333	0
1383555830	0
1383561083	0
1383562017	0
1383562588	0
1383562681	0
1383564377	0
1383565700	0
1383565980	0
1383566156	0
1383566159	0
1383568980	0
1383568984	0
1383569061	0
1383569100	0
1383579848	0
1383581585	0
1383581790	0
1383581802	0
1383587216	0
1383590053	0
1383596843	0
1383598761	0
1383598762	0
1383598834	0
1383599233	0
1383599613	0
1383599894	0
1383604384	0
1383604899	0
1383606742	0
1383607446	0
1383634800	0
1383635107	0
1383635426	0
1383635742	0
1383636053	0
1383636368	0
1383636701	0
1383637024	0
1383637325	0
1383639157	0
1383647793	0
1383648990	0
1383649976	0
1383650371	0
1383651405	0
1383652956	0
1383653672	0
1383653724	0
1383664500	0
1383664853	0
1383678249	0
1383679464	0
1383699225	0
1383699295	0
1383699643	0
1383700502	0
1383700517	0
1383700639	0
1383719949	0
1383724800	0
1383730200	0
1383730510	0
1383730755	0
1383730982	0
1383731239	0
1383731714	0
1383736622	0
1383736734	0
1383738942	0
1383740228	0
1383741687	0
1383743937	0
1383744840	0
1383747595	0
1383749400	0
1383749717	0
1383750022	0
1383762048	0
1383762434	0
1383762582	0
1383762625	0
1383762657	0
1383778056	0
1383781803	0
1383781818	0
1383803100	0
1383803424	0
1383803531	0
1383804937	0
1383806273	0
1383810403	0
1383810427	0
1383810434	0
1383810688	0
1383813838	0
1383817182	0
1383817234	0
1383817284	0
1383818878	0
1383819598	0
1383819682	0
1383821075	0
1383821427	0
1383822475	0
1383823004	0
1383823017	0
1383823167	0
1383823200	0
1383823456	0
1383823723	0
1383824017	0
1383824607	0
1383824701	0
1383826324	0
1383826696	0
1383831073	0
1383832517	0
1383834056	0
1383837556	0
1383847482	0
1383847847	0
1383848094	0
1383848111	0
1383848247	0
1383848361	0
1383848500	0
1383848636	0
1383848682	0
1383848893	0
1383869854	0
1383872045	0
1383889500	0
1383889850	0
1383890188	0
1383891573	0
1383891579	0
1383894357	0
1383908138	0
1383909836	0
1383909995	0
1383913527	0
1383913791	0
1383913996	0
1383914430	0
1383914823	0
1383915211	0
1383915433	0
1383915631	0
1383915640	0
1383915672	0
1383915751	0
1383915870	0
1383915917	0
1383916242	0
1383916370	0
1383916421	0
1383916553	0
1383916611	0
1383916640	0
1383916969	0
1383917097	0
1383917129	0
1383917154	0
1383918121	0
1383920413	0
1383920478	0
1383920552	0
1383920719	0
1383920927	0
1383921163	0
1383922190	0
1383922316	0
1383923583	0
1383923758	0
1383926511	0
1383926945	0
1383927068	0
1383927378	0
1383927498	0
1383928151	0
1383928380	0
1383928446	0
1383929203	0
1383929259	0
1383929712	0
1383929782	0
1383929824	0
1383930041	0
1383930278	0
1383933157	0
1383933298	0
1383933646	0
1383933659	0
1383934996	0
1383935144	0
1383937014	0
1383946026	0
1383947576	0
1383949129	0
1383949416	0
1383952141	0
1383956182	0
1383956632	0
1383956660	0
1383985347	0
1383990326	0
1383990343	0
1384002458	0
1384002475	0
1384005723	0
1384006006	0
1384010621	0
1384018857	0
1384019239	0
1384019700	0
1384022860	0
1384022960	0
1384023777	0
1384023778	0
1384023787	0
1384023823	0
1384023829	0
1384023968	0
1384024163	0
1384024283	0
1384024289	0
1384024718	0
1384024976	0
1384025169	0
1384025225	0
1384025282	0
1384025283	0
1384025374	0
1384025450	0
1384025591	0
1384027941	0
1384031941	0
1384032006	0
1384035641	0
1384037555	0
1384037590	0
1384037671	0
1384039140	0
1384039153	0
1384039335	0
1384078040	0
1384078542	0
1384081887	0
1384081897	0
1384085838	0
1384086442	0
1384087629	0
1384087914	0
1384087986	0
1384088002	0
1384088166	0
1384089243	0
1384090724	0
1384090800	0
1384090843	0
1384093775	0
1384094362	0
1384094628	0
1384095426	0
1384095540	0
1384095594	0
1384095649	0
1384095710	0
1384096022	0
1384096456	0
1384096548	0
1384096603	0
1384096650	0
1384096709	0
1384096767	0
1384098718	0
1384098819	0
1384099012	0
1384099077	0
1384099127	0
1384099352	0
1384100794	0
1384101119	0
1384101220	0
1384101251	0
1384101651	0
1384102127	0
1384102296	0
1384102332	0
1384102441	0
1384102516	0
1384102604	0
1384102645	0
1384103874	0
1384103883	0
1384104839	0
1384104867	0
1384105247	0
1384106159	0
1384106220	0
1384106246	0
1384106518	0
1384107708	0
1384108656	0
1384108779	0
1384108932	0
1384109116	0
1384109272	0
1384109346	0
1384110451	0
1384110830	0
1384110871	0
1384110990	0
1384111450	0
1384115336	0
1384131401	0
1384131581	0
1384148700	0
1384156363	0
1384156507	0
1384156784	0
1384157258	0
1384157268	0
1384162680	0
1384162990	0
1384163235	0
1384166281	0
1384166597	0
1384166922	0
1384167225	0
1384167549	0
1384167764	0
1384168008	0
1384168645	0
1384171155	0
1384171589	0
1384171653	0
1384171909	0
1384173147	0
1384173522	0
1384173596	0
1384173822	0
1384174347	0
1384174367	0
1384174496	0
1384174656	0
1384200312	0
1384200335	0
1384200937	0
1384201188	0
1384201194	0
1384201533	0
1384201710	0
1384201788	0
1384202997	0
1384205952	0
1384206181	0
1384206555	0
1384206623	0
1384206855	0
1384207008	0
1384221129	0
1384221144	0
1384243200	0
1384243512	0
1384245000	0
1384245311	0
1384245626	0
1384245770	0
1384246835	0
1384249263	0
1384255330	0
1384255424	0
1384257320	0
1384258774	0
1384260915	0
1384261170	0
1384261904	0
1384262014	0
1384262361	0
1384263420	0
1384274065	0
1384274500	0
1384274924	0
1384275029	0
1384275313	0
1384275965	0
1384276264	0
1384276362	0
1384276487	0
1384277213	0
1384308224	0
1384308946	0
1384335000	0
1384337700	0
1384338019	0
1384338329	0
1384338636	0
1384338950	0
1384339254	0
1384339570	0
1384339896	0
1384339942	0
1384343815	0
1384344294	0
1384345110	0
1384345201	0
1384360786	0
1384360835	0
1384361642	0
1384363884	0
1384364636	0
1384364850	0
1384364979	0
1384365002	0
1384365422	0
1384365641	0
1384365725	0
1384368502	0
1384368797	0
1384388678	0
1384388815	0
1384409100	0
1384409432	0
1384409835	0
1384411162	0
1384414688	0
1384414978	0
1384415120	0
1384415153	0
1384415722	0
1384418110	0
1384419171	0
1384419395	0
1384419408	0
1384425967	0
1384427068	0
1384427192	0
1384427198	0
1384427281	0
1384428349	0
1384431673	0
1384431718	0
1384431900	0
1384434943	0
1384438488	0
1384439968	0
1384440023	0
1384443546	0
1384455602	0
1384455879	0
1384456078	0
1384457462	0
1384457862	0
1384457931	0
1384457985	0
1384458039	0
1384458609	0
1384458787	0
1384458922	0
1384459014	0
1384460512	0
1384460635	0
1384464388	0
1384481341	0
1384481811	0
1384498080	0
1384498415	0
1384510940	0
1384511629	0
1384512389	0
1384513565	0
1384518427	0
1384518580	0
1384518637	0
1384519247	0
1384519424	0
1384519475	0
1384519647	0
1384519670	0
1384519686	0
1384519721	0
1384519904	0
1384522755	0
1384523284	0
1384523605	0
1384525861	0
1384525877	0
1384527549	0
1384527599	0
1384528350	0
1384530560	0
1384530793	0
1384531001	0
1384533032	0
1384533985	0
1384535277	0
1384537753	0
1384544560	0
1384545832	0
1384547718	0
1384548013	0
1384548600	0
1384548840	0
1384549179	0
1384549616	0
1384549957	0
1384550278	0
1384551164	0
1384551776	0
1384551849	0
1384552229	0
1384552513	0
1384552824	0
1384554636	0
1384554699	0
1384555233	0
1384555802	0
1384556406	0
1384556454	0
1384557043	0
1384557055	0
1384557198	0
1384557442	0
1384557780	0
1384558992	0
1384559661	0
1384560461	0
1384560647	0
1384560712	0
1384560729	0
1384560908	0
1384561164	0
1384561339	0
1384562123	0
1384562321	0
1384562561	0
1384563665	0
1384565701	0
1384569750	0
1384570382	0
1384570466	0
1384570893	0
1384571242	0
1384571250	0
1384571256	0
1384599600	0
1384606956	0
1384608387	0
1384621201	0
1384624316	0
1384629523	0
1384629973	0
1384637467	0
1384638412	0
1384640037	0
1384640153	0
1384641278	0
1384643494	0
1384644559	0
1384690986	0
1384691520	0
1384694980	0
1384696264	0
1384696349	0
1384698291	0
1384698583	0
1384699667	0
1384699845	0
1384707453	0
1384707488	0
1384708349	0
1384708383	0
1384708464	0
1384708503	0
1384711853	0
1384716935	0
1384732877	0
1384733257	0
1384734438	0
1384735043	0
1384735617	0
1384735688	0
1384738900	0
1384761300	0
1384761337	0
1384761821	0
1384762547	0
1384762865	0
1384762943	0
1384762959	0
1384763467	0
1384763737	0
1384765804	0
1384765809	0
1384765888	0
1384766070	0
1384772148	0
1384772171	0
1384772933	0
1384780189	0
1384784336	0
1384784495	0
1384789770	0
1384790342	0
1384791559	0
1384791666	0
1384798118	0
1384798550	0
1384799777	0
1384803274	0
1384804560	0
1384804620	0
1384804738	0
1384809192	0
1384810607	0
1384810648	0
1384813371	0
1384814085	0
1384814149	0
1384814180	0
1384814201	0
1384814237	0
1384814280	0
1384815244	0
1384815326	0
1384817054	0
1384817560	0
1384821124	0
1384823894	0
1384826160	0
1384826412	0
1384826413	0
1384826563	0
1384850700	0
1384850931	0
1384851255	0
1384851329	0
1384851375	0
1384851424	0
1384851470	0
1384851941	0
1384857626	0
1384863965	0
1384869533	0
1384869819	0
1384869825	0
1384871161	0
1384871680	0
1384871722	0
1384871802	0
1384873399	0
1384873494	0
1384876022	0
1384876570	0
1384876641	0
1384877020	0
1384879986	0
1384880046	0
1384880419	0
1384880552	0
1384881052	0
1384882032	0
1384883354	0
1384883467	0
1384883549	0
1384883652	0
1384883690	0
1384883861	0
1384884038	0
1384884127	0
1384884228	0
1384884305	0
1384884405	0
1384884574	0
1384884650	0
1384884739	0
1384884778	0
1384884832	0
1384884948	0
1384887931	0
1384888080	0
1384888238	0
1384888348	0
1384888434	0
1384888462	0
1384888705	0
1384888764	0
1384888818	0
1384888872	0
1384888948	0
1384889086	0
1384889184	0
1384889403	0
1384889524	0
1384890288	0
1384890874	0
1384891077	0
1384891191	0
1384891548	0
1384891883	0
1384891947	0
1384891991	0
1384892094	0
1384892140	0
1384892205	0
1384892631	0
1384893688	0
1384893777	0
1384894184	0
1384894387	0
1384894913	0
1384894960	0
1384895217	0
1384895267	0
1384895396	0
1384895498	0
1384895667	0
1384895695	0
1384898769	0
1384898834	0
1384900086	0
1384901100	0
1384907758	0
1384907992	0
1384908029	0
1384908135	0
1384909010	0
1384909493	0
1384937100	0
1384939800	0
1384940124	0
1384940436	0
1384941909	0
1384944885	0
1384945106	0
1384945249	0
1384945720	0
1384946057	0
1384946128	0
1384946480	0
1384948429	0
1384965021	0
1384965356	0
1384966104	0
1384972346	0
1384973393	0
1384973754	0
1384976994	0
1384983082	0
1384983427	0
1384983603	0
1384983705	0
1384983894	0
1384983990	0
1384984026	0
1384984153	0
1384984300	0
1384985089	0
1384985273	0
1384985315	0
1384987500	0
1384989109	0
1384994490	0
1385022600	0
1385022919	0
1385023018	0
1385023442	0
1385023526	0
1385026742	0
1385034388	0
1385041629	0
1385042181	0
1385042412	0
1385042587	0
1385042701	0
1385043209	0
1385043380	0
1385043469	0
1385053692	0
1385055804	0
1385057597	0
1385057634	0
1385059913	0
1385064928	0
1385064984	0
1385065133	0
1385065467	0
1385067601	0
1385068342	0
1385068595	0
1385069547	0
1385069680	0
1385072810	0
1385073435	0
1385073815	0
1385073958	0
1385074214	0
1385075102	0
1385076710	0
1385076826	0
1385077817	0
1385078043	0
1385078287	0
1385078399	0
1385080098	0
1385081195	0
1385081208	0
1385102100	0
1385102406	0
1385102713	0
1385103024	0
1385103216	0
1385103353	0
1385103387	0
1385103448	0
1385103814	0
1385104435	0
1385104529	0
1385104684	0
1385104739	0
1385104906	0
1385107320	0
1385107858	0
1385108057	0
1385109001	0
1385123672	0
1385124386	0
1385125890	0
1385126093	0
1385126276	0
1385136785	0
1385138207	0
1385139004	0
1385139009	0
1385139209	0
1385141958	0
1385148657	0
1385150486	0
1385151095	0
1385152061	0
1385152233	0
1385154574	0
1385154609	0
1385154633	0
1385154870	0
1385156661	0
1385156841	0
1385157208	0
1385159685	0
1385160905	0
1385161503	0
1385161975	0
1385162202	0
1385167100	0
1385168222	0
1385169240	0
1385172014	0
1385172081	0
1385173616	0
1385174274	0
1385174331	0
1385174417	0
1385174430	0
1385189101	0
1385192100	0
1385192427	0
1385192743	0
1385206808	0
1385208567	0
1385210238	0
1385211073	0
1385213973	0
1385214075	0
1385214407	0
1385215568	0
1385215919	0
1385216736	0
1385216818	0
1385216977	0
1385217883	0
1385217887	0
1385218457	0
1385218564	0
1385218566	0
1385218586	0
1385219023	0
1385219129	0
1385219893	0
1385220380	0
1385220458	0
1385220497	0
1385220844	0
1385221338	0
1385221696	0
1385222378	0
1385225251	0
1385233171	0
1385235481	0
1385236023	0
1385236161	0
1385240038	0
1385242549	0
1385242761	0
1385243945	0
1385245236	0
1385247752	0
1385247982	0
1385259227	0
1385259714	0
1385278800	0
1385279117	0
1385279431	0
1385279783	0
1385280143	0
1385280379	0
1385280380	0
1385282604	0
1385283808	0
1385293704	0
1385296214	0
1385301938	0
1385304013	0
1385307060	0
1385307232	0
1385307292	0
1385307325	0
1385307471	0
1385307723	0
1385309700	0
1385310951	0
1385312246	0
1385312288	0
1385312889	0
1385313160	0
1385313987	0
1385314655	0
1385315698	0
1385316331	0
1385316593	0
1385318137	0
1385318204	0
1385318759	0
1385321687	0
1385321770	0
1385321970	0
1385322235	0
1385323207	0
1385326800	0
1385328001	0
1385329418	0
1385339681	0
1385365500	0
1385365814	0
1385367872	0
1385372752	0
1385373265	0
1385373557	0
1385373639	0
1385373886	0
1385373940	0
1385374985	0
1385375022	0
1385375550	0
1385376626	0
1385376696	0
1385376827	0
1385376849	0
1385376851	0
1385379121	0
1385380260	0
1385385422	0
1385387795	0
1385388713	0
1385388722	0
1385388799	0
1385389115	0
1385398173	0
1385401715	0
1385401746	0
1385402031	0
1385402241	0
1385406458	0
1385407602	0
1385407878	0
1385410583	0
1385410838	0
1385412669	0
1385451900	0
1385452214	0
1385452539	0
1385452855	0
1385453163	0
1385453413	0
1385453414	0
1385453492	0
1385453567	0
1385453799	0
1385456010	0
1385460637	0
1385463059	0
1385464269	0
1385464436	0
1385464859	0
1385465088	0
1385470838	0
1385474533	0
1385474612	0
1385474759	0
1385478829	0
1385487341	0
1385487737	0
1385487763	0
1385487822	0
1385494758	0
1385494879	0
1385495077	0
1385495103	0
1385495188	0
1385495231	0
1385495344	0
1385496476	0
1385496517	0
1385496760	0
1385496892	0
1385497294	0
1385499023	0
1385505636	0
1385505702	0
1385509665	0
1385509916	0
1385513154	0
1385513545	0
1385513559	0
1385538301	0
1385541900	0
1385542234	0
1385542557	0
1385542877	0
1385543195	0
1385543516	0
1385543869	0
1385546400	0
1385546745	0
1385547069	0
1385547388	0
1385547710	0
1385547737	0
1385555285	0
1385555385	0
1385555856	0
1385555887	0
1385558782	0
1385558875	0
1385559308	0
1385560441	0
1385560610	0
1385560927	0
1385561122	0
1385574711	0
1385575007	0
1385577620	0
1385578885	0
1385579083	0
1385579097	0
1385579668	0
1385579761	0
1385579772	0
1385579917	0
1385580041	0
1385580127	0
1385580209	0
1385580269	0
1385581791	0
1385582003	0
1385582254	0
1385585707	0
1385585708	0
1385585745	0
1385600968	0
1385601528	0
1385601708	0
1385602652	0
1385604465	0
1385617500	0
1385633266	0
1385633320	0
1385634396	0
1385634768	0
1385637967	0
1385641539	0
1385644200	0
1385644208	0
1385644300	0
1385644410	0
1385646679	0
1385647405	0
1385655094	0
1385658889	0
1385660613	0
1385663629	0
1385663933	0
1385665717	0
1385666218	0
1385667325	0
1385673014	0
1385677027	0
1385679007	0
1385706900	0
1385707224	0
1385707533	0
1385707842	0
1385709543	0
1385709545	0
1385709681	0
1385710212	0
1385710426	0
1385710828	0
1385710869	0
1385711712	0
1385723116	0
1385723405	0
1385723408	0
1385723445	0
1385724082	0
1385724270	0
1385725235	0
1385728036	0
1385731747	0
1385731748	0
1385732071	0
1385733388	0
1385739012	0
1385739093	0
1385739180	0
1385739379	0
1385739600	0
1385739882	0
1385739982	0
1385740182	0
1385740348	0
1385740411	0
1385740529	0
1385755975	0
1385756056	0
1385756180	0
1385756427	0
1385756811	0
1385756923	0
1385757039	0
1385757388	0
1385758048	0
1385758344	0
1385758575	0
1385758742	0
1385758985	0
1385759374	0
1385760377	0
1385760476	0
1385761726	0
1385761790	0
1385761818	0
1385761932	0
1385762054	0
1385762098	0
1385762283	0
1385764750	0
1385765264	0
1385767557	0
1385767594	0
1385770081	0
1385770855	0
1385772086	0
1385793116	0
1385793700	0
1385812617	0
1385816383	0
1385816684	0
1385816963	0
1385817081	0
1385817170	0
1385817429	0
1385819299	0
1385826216	0
1385826227	0
1385826370	0
1385826492	0
1383264002	1
1383282001	1
1383282477	1
1383282802	1
1383282876	1
1383283837	1
1383284030	1
1383284174	1
1383284359	1
1383284980	1
1383285481	1
1383286503	1
1383286740	1
1383286758	1
1383287025	1
1383287090	1
1383287268	1
1383288053	1
1383289551	1
1383290977	1
1383291817	1
1383292011	1
1383292083	1
1383292389	1
1383292404	1
1383292557	1
1383292700	1
1383292935	1
1383294671	1
1383294833	1
1383294843	1
1383294925	1
1383296482	1
1383296939	1
1383297100	1
1383297333	1
1383298255	1
1383298400	1
1383298405	1
1383300908	1
1383301312	1
1383301637	1
1383303116	1
1383303268	1
1383303360	1
1383303389	1
1383303463	1
1383303527	1
1383303562	1
1383303596	1
1383303769	1
1383303815	1
1383304132	1
1383304272	1
1383304568	1
1383304645	1
1383304992	1
1383305340	1
1383305447	1
1383305838	1
1383306037	1
1383306155	1
1383306712	1
1383306793	1
1383306802	1
1383306893	1
1383307077	1
1383307314	1
1383307427	1
1383307628	1
1383307957	1
1383308003	1
1383308074	1
1383308134	1
1383308233	1
1383308290	1
1383308399	1
1383308475	1
1383308710	1
1383308799	1
1383308887	1
1383308944	1
1383309112	1
1383309696	1
1383309736	1
1383309886	1
1383310104	1
1383310404	1
1383310724	1
1383310821	1
1383310941	1
1383311388	1
1383311849	1
1383312191	1
1383312461	1
1383314129	1
1383314176	1
1383314317	1
1383314341	1
1383315323	1
1383317361	1
1383317602	1
1383317618	1
1383317803	1
1383317823	1
1383317833	1
1383318631	1
1383318647	1
1383322473	1
1383323723	1
1383324030	1
1383324638	1
1383324690	1
1383330186	1
1383330257	1
1383332207	1
1383332224	1
1383333251	1
1383333399	1
1383333549	1
1383333739	1
1383333975	1
1383334654	1
1383335066	1
1383335159	1
1383335317	1
1383335511	1
1383335868	1
1383335959	1
1383335962	1
1383335992	1
1383336077	1
1383336461	1
1383336511	1
1383337432	1
1383337516	1
1383337649	1
1383337764	1
1383338332	1
1383338333	1
1383338578	1
1383338659	1
1383339495	1
1383340211	1
1383340247	1
1383340341	1
1383340488	1
1383340943	1
1383340999	1
1383341000	1
1383341607	1
1383341627	1
1383343084	1
1383343162	1
1383346406	1
1383346555	1
1383346832	1
1383349458	1
1383350586	1
1383351236	1
1383353742	1
1383356760	1
1383357182	1
1383357241	1
1383357313	1
1383358040	1
1383358466	1
1383359018	1
1383359579	1
1383359645	1
1383359794	1
1383372017	1
1383372532	1
1383373886	1
1383373984	1
1383374460	1
1383374518	1
1383375320	1
1383375434	1
1383375561	1
1383376732	1
1383384836	1
1383387973	1
1383389620	1
1383389726	1
1383390489	1
1383390579	1
1383390693	1
1383392030	1
1383392441	1
1383392466	1
1383393082	1
1383393096	1
1383394160	1
1383394254	1
1383394305	1
1383394372	1
1383395741	1
1383395976	1
1383396050	1
1383396149	1
1383396247	1
1383396335	1
1383396366	1
1383397130	1
1383399390	1
1383400676	1
1383402256	1
1383402310	1
1383402401	1
1383402501	1
1383402532	1
1383402533	1
1383403096	1
1383403107	1
1383403910	1
1383404033	1
1383404203	1
1383404283	1
1383404315	1
1383404402	1
1383404409	1
1383404478	1
1383404645	1
1383404688	1
1383405294	1
1383405562	1
1383405685	1
1383405850	1
1383406011	1
1383406868	1
1383407646	1
1383408105	1
1383408127	1
1383408280	1
1383408552	1
1383409414	1
1383409721	1
1383409790	1
1383410031	1
1383410436	1
1383410764	1
1383411146	1
1383411329	1
1383411482	1
1383411727	1
1383411874	1
1383411878	1
1383411884	1
1383412052	1
1383412288	1
1383412707	1
1383412781	1
1383412782	1
1383413122	1
1383415521	1
1383415594	1
1383415601	1
1383419425	1
1383420394	1
1383421485	1
1383421785	1
1383423836	1
1383424151	1
1383425515	1
1383426762	1
1383427307	1
1383428370	1
1383428575	1
1383429509	1
1383429633	1
1383429757	1
1383429877	1
1383429965	1
1383430966	1
1383431096	1
1383431977	1
1383431989	1
1383432358	1
1383432874	1
1383433086	1
1383433608	1
1383434222	1
1383434496	1
1383434986	1
1383435290	1
1383438338	1
1383471738	1
1383476400	1
1383476883	1
1383479778	1
1383480179	1
1383481369	1
1383481420	1
1383483420	1
1383484926	1
1383486997	1
1383487297	1
1383493160	1
1383493162	1
1383496176	1
1383498300	1
1383504608	1
1383507003	1
1383507109	1
1383507360	1
1383507575	1
1383507576	1
1383508928	1
1383510326	1
1383511795	1
1383513570	1
1383515836	1
1383515940	1
1383517829	1
1383532331	1
1383548623	1
1383549709	1
1383549718	1
1383549922	1
1383550362	1
1383550374	1
1383551057	1
1383551568	1
1383551947	1
1383552188	1
1383552253	1
1383552624	1
1383553505	1
1383554502	1
1383554553	1
1383554652	1
1383554718	1
1383555192	1
1383555296	1
1383555622	1
1383558768	1
1383559243	1
1383560861	1
1383563045	1
1383563057	1
1383563065	1
1383563083	1
1383563352	1
1383563506	1
1383564163	1
1383564200	1
1383564685	1
1383564722	1
1383564860	1
1383564951	1
1383565445	1
1383570646	1
1383571457	1
1383572235	1
1383572694	1
1383573163	1
1383573423	1
1383574059	1
1383574622	1
1383574782	1
1383575023	1
1383575052	1
1383575134	1
1383575232	1
1383575349	1
1383575948	1
1383576364	1
1383576468	1
1383576608	1
1383576746	1
1383576978	1
1383577172	1
1383577301	1
1383577374	1
1383577434	1
1383577491	1
1383577560	1
1383578600	1
1383578713	1
1383578715	1
1383578871	1
1383578890	1
1383579816	1
1383581397	1
1383581454	1
1383582791	1
1383582830	1
1383584185	1
1383584567	1
1383584751	1
1383584753	1
1383584840	1
1383585060	1
1383585589	1
1383586093	1
1383586357	1
1383586725	1
1383586876	1
1383587332	1
1383588638	1
1383592846	1
1383595029	1
1383595038	1
1383595146	1
1383595227	1
1383595244	1
1383595261	1
1383595280	1
1383595296	1
1383595391	1
1383595425	1
1383595431	1
1383595434	1
1383595454	1
1383595644	1
1383595649	1
1383595723	1
1383595745	1
1383595828	1
1383595874	1
1383595984	1
1383596048	1
1383596260	1
1383596318	1
1383596354	1
1383596359	1
1383596405	1
1383597819	1
1383597862	1
1383598095	1
1383598100	1
1383598195	1
1383598323	1
1383598375	1
1383598378	1
1383598380	1
1383598482	1
1383598504	1
1383598553	1
1383598676	1
1383599315	1
1383599955	1
1383600084	1
1383600188	1
1383600200	1
1383600235	1
1383600409	1
1383600761	1
1383602921	1
1383638400	1
1383638473	1
1383639731	1
1383639785	1
1383640850	1
1383641011	1
1383641242	1
1383641295	1
1383641777	1
1383641889	1
1383642139	1
1383642192	1
1383642259	1
1383642272	1
1383642333	1
1383642445	1
1383642849	1
1383643751	1
1383643812	1
1383643952	1
1383643965	1
1383644139	1
1383644310	1
1383644455	1
1383644590	1
1383645238	1
1383645262	1
1383645347	1
1383645477	1
1383646105	1
1383646188	1
1383646208	1
1383646971	1
1383647035	1
1383647478	1
1383647569	1
1383647661	1
1383648135	1
1383648169	1
1383648196	1
1383648246	1
1383648932	1
1383650353	1
1383650922	1
1383651030	1
1383653440	1
1383653622	1
1383654255	1
1383654320	1
1383655155	1
1383655533	1
1383655770	1
1383655806	1
1383656148	1
1383657264	1
1383657356	1
1383657746	1
1383658701	1
1383659046	1
1383660293	1
1383661306	1
1383661814	1
1383662278	1
1383662520	1
1383662712	1
1383662846	1
1383662917	1
1383663019	1
1383663021	1
1383663066	1
1383663123	1
1383663227	1
1383663246	1
1383663274	1
1383663313	1
1383663442	1
1383663498	1
1383663604	1
1383663723	1
1383663800	1
1383664333	1
1383664419	1
1383664796	1
1383665777	1
1383665816	1
1383666463	1
1383666970	1
1383667374	1
1383667403	1
1383667465	1
1383667554	1
1383667585	1
1383667623	1
1383667760	1
1383667794	1
1383667813	1
1383667817	1
1383667833	1
1383667894	1
1383668032	1
1383668123	1
1383668201	1
1383668869	1
1383668902	1
1383669270	1
1383671482	1
1383672085	1
1383672209	1
1383672531	1
1383674062	1
1383674064	1
1383674116	1
1383674162	1
1383675268	1
1383675592	1
1383675845	1
1383676081	1
1383676324	1
1383676592	1
1383676771	1
1383677527	1
1383678719	1
1383681489	1
1383681840	1
1383681964	1
1383682031	1
1383683792	1
1383684838	1
1383685017	1
1383685313	1
1383685466	1
1383685599	1
1383685764	1
1383686266	1
1383686992	1
1383687007	1
1383687529	1
1383687644	1
1383687717	1
1383687794	1
1383687829	1
1383688043	1
1383688178	1
1383688265	1
1383688492	1
1383688613	1
1383688662	1
1383688765	1
1383689497	1
1383689693	1
1383689749	1
1383689914	1
1383689979	1
1383690145	1
1383690207	1
1383690613	1
1383691368	1
1383691889	1
1383692086	1
1383708098	1
1383718500	1
1383718560	1
1383719162	1
1383719292	1
1383719346	1
1383719368	1
1383719794	1
1383720131	1
1383720141	1
1383720470	1
1383720544	1
1383720738	1
1383720770	1
1383720890	1
1383721274	1
1383721780	1
1383721858	1
1383722038	1
1383723210	1
1383723248	1
1383723287	1
1383723340	1
1383723545	1
1383723636	1
1383723692	1
[truncated: 741,324 more rows]
